# Supplementary material for: A Comprehensive Genetic Analysis of Slovenian Families with Multiple Cases of Orofacial Clefts Reveals Novel Variants in the Genes IRF6, GRHL3, and TBX22
Source: Int J Mol Sci. 2023 Feb 21;24(5):4262. doi: 10.3390/ijms24054262 (PMC10002089; doi:10.3390/ijms24054262)
Supplement: Supplementary file 1 [file ijms-24-04262-s001.zip]

Archive with 1 entries (1 files):
- ijms-2089997-supplementary.pdf
